# Supplementary material for: A putative molecular network associated with colon cancer metastasis constructed from microarray data
Source: World J Surg Oncol. 2017 Jun 19;15:115. doi: 10.1186/s12957-017-1181-9 (PMC5477128; doi:10.1186/s12957-017-1181-9)
Supplement: Additional file 1: — Result of functional enrichment analysis. (XLSX 24 kb) [file 12957_2017_1181_MOESM1_ESM.xlsx]

## Sheet: All DEGs go-KEGG
Category	Term	Count	%	PValue	Genes	List Total	Pop Hits	Pop Total
GOTERM_BP_FAT	GO:0007155~cell adhesion	34	0.813787	0.000159101	MIA, CDK5R1, CCL2, CADM1, CLDN3, PKHD1, COL28A1, CDH2, CCL4, CDH6, ITGBL1, COL7A1, CTGF, ITGB8, CD2, BOC, DLG1, SYK, PARVG, PTPRC, PTPRM, LRRN2, MGP, CPXM2, COL5A3, BTBD9, CTNNA3, CLEC4M, LAMA1, F5, SIGLEC7, CD99L2, CNTN2, FBLN7	325	700	13528
GOTERM_BP_FAT	GO:0022610~biological adhesion	34	0.813787	0.000159905	MIA, CDK5R1, CCL2, CADM1, CLDN3, PKHD1, COL28A1, CDH2, CCL4, CDH6, ITGBL1, COL7A1, CTGF, ITGB8, CD2, BOC, DLG1, SYK, PARVG, PTPRC, PTPRM, LRRN2, MGP, CPXM2, COL5A3, BTBD9, CTNNA3, CLEC4M, LAMA1, F5, SIGLEC7, CD99L2, CNTN2, FBLN7	325	701	13528
GOTERM_MF_FAT	GO:0019205~nucleobase, nucleoside, nucleotide kinase activity	7	0.167544	0.000485656	MAGI3, AK1, UCKL1, TJP2, TK1, NME6, DLG1	308	43	12983
GOTERM_BP_FAT	GO:0002274~myeloid leukocyte activation	7	0.167544	0.000752781	CD48, JMJD6, RELB, SNCA, TLR1, TLR6, LCP2	325	46	13528
GOTERM_CC_FAT	GO:0005911~cell-cell junction	13	0.311154	0.00158861	MAGI3, PTPRM, CADM1, CLDN3, PKHD1, SLC2A1, KEAP1, CDH2, PMP22, TJP2, GJB1, CTNNA3, DLG1	297	190	12782
GOTERM_BP_FAT	GO:0045321~leukocyte activation	15	0.359023	0.00210598	PTPRC, RELB, SNCA, TLR1, TLR6, TNFRSF4, CD48, NLRC3, CD80, CXCR4, JMJD6, CD2, TSHR, SYK, LCP2	325	242	13528
GOTERM_CC_FAT	GO:0044459~plasma membrane part	71	1.69938	0.00273891	MSR1, ATP1B3, CADM1, AIF1, CLDN3, AP1G1, SORL1, TLR1, TLR6, SLC7A6, CD48, ATP2B2, CXCR4, SLC2A1, CXCR6, CSF2RB, EVI2B, SYK, DLG1, PARVG, MAGI3, PTPRM, NOXO1, LIMK1, FADD, CTNNA3, CLEC4M, OSM, TNFRSF9, GRM3, TNS1, CD80, SIGLEC7, CD99L2, CNTN2, AKAP7, PMP22, TSHR, PTAFR, CDK5R1, ERBB4, PKHD1, TFR2, GPR65, KEAP1, CDH2, APBB1IP, TNFRSF4, ITGBL1, ITGB8, CD2, EHD3, PTPRC, PHACTR1, NF2, SLC12A3, GPR75, …	297	2203	12782
GOTERM_CC_FAT	GO:0005912~adherens junction	11	0.263284	0.00326436	PARVG, PTPRC, TNS1, PTPRM, NF2, LIMK1, KEAP1, CDH2, TJP2, APBB1IP, CTNNA3	297	155	12782
GOTERM_BP_FAT	GO:0042110~T cell activation	10	0.239349	0.003292	CD48, PTPRC, NLRC3, CD80, CXCR4, JMJD6, RELB, CD2, TNFRSF4, SYK	325	126	13528
GOTERM_CC_FAT	GO:0005886~plasma membrane	110	2.63284	0.00384861	ATP1B3, CADM1, AP1G1, AIF1, VTCN1, SNCA, TLR1, OR5L2, TLR6, SLC7A6, CD48, ATP2B2, SLC16A1, CTGF, SLC2A3, AAK1, SLC2A1, SYK, MAGI3, PTPRM, FADD, BASP1, CTNNA3, CLEC4M, TNS1, CLEC12A, F5, TFPI, CD300LG, AKAP7, PMP22, GRB14, EMP1, SEPT9, CDK5R1, RALGPS2, ERBB4, PKHD1, KEAP1, ABCA3, ITGBL1, ITGB8, PHACTR1, AK1, PTPN4, NCKAP1L, EPHA3, KCNJ5, RGS1, MYO16, RGS7, RHEB, SLC13A3, SCARA5, CACNA1A, IGDCC4, M…	297	3777	12782
GOTERM_CC_FAT	GO:0030054~cell junction	23	0.550503	0.00457124	PARVG, PHACTR1, PTPRC, MAGI3, PTPRM, CADM1, NF2, LIMK1, CLDN3, PKHD1, KEAP1, GRIA3, CDH2, APBB1IP, CTNNA3, GJB1, TNS1, SLC2A1, CD99L2, SLC13A3, PMP22, TJP2, DLG1	297	518	12782
GOTERM_BP_FAT	GO:0042116~macrophage activation	4	0.0957396	0.0050005	JMJD6, SNCA, TLR1, TLR6	325	15	13528
GOTERM_CC_FAT	GO:0030027~lamellipodium	7	0.167544	0.00555509	PTPRM, CCDC88A, NF2, GSN, CDH2, APBB1IP, CTNNA3	297	70	12782
GOTERM_BP_FAT	GO:0043062~extracellular structure organization	11	0.263284	0.00590604	MIA, ATP2B2, TNFRSF11B, CADM1, ERBB4, RXFP1, ADAMTSL4, CDH2, COL5A3, CACNA1A, SMARCA4	325	163	13528
GOTERM_BP_FAT	GO:0019079~viral genome replication	4	0.0957396	0.00604646	CCL2, CXCR6, CCL4, CLEC4M	325	16	13528
GOTERM_CC_FAT	GO:0031012~extracellular matrix	17	0.406893	0.00661865	LTBP2, SPARCL1, ADAMTSL4, EFEMP1, CRTAP, NTN4, COL28A1, MGP, GRIA3, COL5A3, MMP11, LAMA1, TNFRSF11B, COL7A1, CTGF, FBLN7, ANGPTL4	297	345	12782
GOTERM_CC_FAT	GO:0070161~anchoring junction	11	0.263284	0.0067683	PARVG, PTPRC, TNS1, PTPRM, NF2, LIMK1, KEAP1, CDH2, TJP2, APBB1IP, CTNNA3	297	172	12782
GOTERM_BP_FAT	GO:0016477~cell migration	15	0.359023	0.00681939	CDK5R1, CCL2, CCDC88A, SOX1, ZEB2, CDH2, LAMA1, TNS1, CXCR4, CTGF, SIX1, CNTN2, LRP8, FGF2, SYK	325	276	13528
GOTERM_BP_FAT	GO:0016337~cell-cell adhesion	15	0.359023	0.00681939	PTPRC, CDK5R1, PTPRM, CADM1, PKHD1, CLDN3, MGP, CDH2, CTNNA3, CDH6, CLEC4M, CTGF, CD2, SYK, DLG1	325	276	13528
GOTERM_MF_FAT	GO:0016776~phosphotransferase activity, phosphate group as acceptor	5	0.119674	0.00730766	MAGI3, AK1, TJP2, NME6, DLG1	308	33	12983
GOTERM_CC_FAT	GO:0005578~proteinaceous extracellular matrix	16	0.382958	0.00763329	LTBP2, SPARCL1, ADAMTSL4, EFEMP1, CRTAP, NTN4, COL28A1, MGP, COL5A3, MMP11, LAMA1, TNFRSF11B, COL7A1, CTGF, FBLN7, ANGPTL4	297	320	12782
GOTERM_MF_FAT	GO:0015149~hexose transmembrane transporter activity	4	0.0957396	0.00820954	SLC2A3, SLC45A1, SLC37A4, SLC2A1	308	18	12983
GOTERM_BP_FAT	GO:0009611~response to wounding	23	0.550503	0.00864237	F12, CCL2, AIF1, CRP, TLR1, ABHD2, TLR6, NLRP3, LMAN1, TNFRSF4, CCL4, EPHA3, PLSCR4, F5, TFRC, CCL20, CXCR4, CTGF, GSN, TFPI, FGF2, NFATC3, PTAFR	325	530	13528
GOTERM_MF_FAT	GO:0008034~lipoprotein binding	5	0.119674	0.00901253	MSR1, SORL1, CRP, LRP8, TLR6	308	35	12983
GOTERM_BP_FAT	GO:0001775~cell activation	15	0.359023	0.00942752	PTPRC, RELB, SNCA, TLR1, TLR6, TNFRSF4, CD48, NLRC3, CD80, CXCR4, JMJD6, CD2, TSHR, SYK, LCP2	325	287	13528
GOTERM_MF_FAT	GO:0015145~monosaccharide transmembrane transporter activity	4	0.0957396	0.00958058	SLC2A3, SLC45A1, SLC37A4, SLC2A1	308	19	12983
GOTERM_MF_FAT	GO:0019900~kinase binding	11	0.263284	0.0101789	PTPRC, SP100, DUSP2, CCDC88A, SLC2A1, AKAP7, AKAP8, CDH2, TNNI3, MAP3K13, DLG1	308	179	12983
GOTERM_MF_FAT	GO:0003779~actin binding	16	0.382958	0.0108585	INF2, PARVG, PHACTR1, CCDC88A, AIF1, MYO1G, SYNPO2, DAAM1, TNNI3, TNS1, MAP1S, GSN, CXCR4, MYO16, WDR1, MYLK	308	326	12983
GOTERM_CC_FAT	GO:0042995~cell projection	27	0.646242	0.0110944	IQCB1, CDK5R1, CADM1, AIF1, PKHD1, SNCA, NCS1, CDH2, APBB1IP, ATP2B2, GSN, CXCR4, CCDC88A, PTPRM, NF2, GRIA3, BASP1, PCM1, CTNNA3, SEPT11, GRM3, MAP1S, LCA5, MAP2, CNTN2, FABP7, CACNA1A	297	697	12782
GOTERM_BP_FAT	GO:0033261~regulation of S phase	4	0.0957396	0.0114698	PTPRC, MYO16, CDT1, SMARCA4	325	20	13528
GOTERM_BP_FAT	GO:0031399~regulation of protein modification process	15	0.359023	0.0118028	OSM, PTPRC, FZR1, CCDC88A, NF2, CD80, PIAS4, SNCA, DNMT1, PPP2R4, ZEB2, PDGFD, TLR6, FGF2, SYK	325	295	13528
GOTERM_CC_FAT	GO:0030425~dendrite	10	0.239349	0.0136452	ATP2B2, CDK5R1, GRM3, CADM1, MAP1S, MAP2, NCS1, GRIA3, CACNA1A, SEPT11	297	163	12782
GOTERM_BP_FAT	GO:0030902~hindbrain development	6	0.143609	0.0142455	ATP2B2, EGR2, MYO16, CACNA1A, SMARCA4, FOXP2	325	60	13528
GOTERM_CC_FAT	GO:0044421~extracellular region part	34	0.813787	0.0143271	MIA, MSR1, CCL2, LTBP2, ADAMTSL4, CRP, SORL1, COL28A1, CCL4, TNFRSF11B, COL7A1, CCL20, CTGF, GSN, FGL2, FGF2, THPO, ANGPTL4, F12, SPARCL1, CRTAP, EFEMP1, NTN4, MGP, GRIA3, COL5A3, MMP11, OSM, LAMA1, SFRP1, F5, TFPI, FBLN7, LRP8	297	960	12782
GOTERM_BP_FAT	GO:0034470~ncRNA processing	11	0.263284	0.0147147	RPL35A, IMP3, MOCS3, TSEN54, GTPBP3, DICER1, RPS15, EXOSC5, UTP14A, POP7, GEMIN4	325	187	13528
GOTERM_CC_FAT	GO:0031252~cell leading edge	9	0.215414	0.0149614	PTPRM, CCDC88A, NF2, AIF1, CXCR4, GSN, CDH2, APBB1IP, CTNNA3	297	138	12782
GOTERM_BP_FAT	GO:0006955~immune response	27	0.646242	0.015112	CCL2, CADM1, VTCN1, TLR1, SNCA, CRP, GPR65, TLR6, CCL4, TNFRSF4, TMEM173, CCL20, CXCR4, FCGR1B, PTPRC, F12, SP100, RELB, NLRP3, CLEC4M, OSM, RGS1, CD300LG, CTSC, PTAFR, ATP6V0A2, LCP2	325	690	13528
GOTERM_BP_FAT	GO:0051674~localization of cell	15	0.359023	0.0162355	CDK5R1, CCL2, CCDC88A, SOX1, ZEB2, CDH2, LAMA1, TNS1, CXCR4, CTGF, SIX1, CNTN2, LRP8, FGF2, SYK	325	307	13528
GOTERM_BP_FAT	GO:0048870~cell motility	15	0.359023	0.0162355	CDK5R1, CCL2, CCDC88A, SOX1, ZEB2, CDH2, LAMA1, TNS1, CXCR4, CTGF, SIX1, CNTN2, LRP8, FGF2, SYK	325	307	13528
KEGG_PATHWAY	hsa00240:Pyrimidine metabolism	8	0.191479	0.0163217	POLR2F, NUDT2, POLR2L, POLR1E, UCKL1, ENTPD4, TK1, NME6	143	95	5085
GOTERM_MF_FAT	GO:0019201~nucleotide kinase activity	4	0.0957396	0.0163357	MAGI3, AK1, TJP2, DLG1	308	23	12983
GOTERM_BP_FAT	GO:0051271~negative regulation of cell motion	6	0.143609	0.0173075	PTPRM, SP100, NF2, PKHD1, ABHD2, FGF2	325	63	13528
GOTERM_MF_FAT	GO:0005516~calmodulin binding	9	0.215414	0.018134	IQCB1, ATP2B2, RGS1, PDE1C, RGS4, MAP2, MYO1G, CACNA1A, MYLK	308	140	12983
GOTERM_BP_FAT	GO:0046641~positive regulation of alpha-beta T cell proliferation	3	0.0718047	0.0184192	PTPRC, CD80, SYK	325	9	13528
GOTERM_BP_FAT	GO:0019058~viral infectious cycle	5	0.119674	0.0191389	CCL2, CXCR4, CXCR6, CCL4, CLEC4M	325	43	13528
GOTERM_BP_FAT	GO:0042063~gliogenesis	6	0.143609	0.0195738	EGR2, NF2, GSN, FGF2, EIF2B1, SMARCA4	325	65	13528
GOTERM_BP_FAT	GO:0007160~cell-matrix adhesion	7	0.167544	0.0199061	PARVG, MIA, CTGF, ITGB8, CNTN2, COL5A3, ITGBL1	325	89	13528
GOTERM_BP_FAT	GO:0046649~lymphocyte activation	11	0.263284	0.0217204	CD48, PTPRC, NLRC3, CD80, CXCR4, JMJD6, RELB, CD2, TNFRSF4, TSHR, SYK	325	199	13528
GOTERM_BP_FAT	GO:0006396~RNA processing	22	0.526568	0.0227227	RPL35A, MOCS3, TSEN54, POLR2F, GTPBP3, ADARB1, POLR2L, DICER1, LSM7, EXOSC5, MTPAP, SNRPD2, HNRNPA0, WDR83, IMP3, JMJD6, RPS15, RBMS2, UTP14A, POP7, GEMIN4, DEDD2	325	547	13528
GOTERM_MF_FAT	GO:0051119~sugar transmembrane transporter activity	4	0.0957396	0.022771	SLC2A3, SLC45A1, SLC37A4, SLC2A1	308	26	12983
GOTERM_BP_FAT	GO:0034660~ncRNA metabolic process	12	0.287219	0.0228942	RPL35A, IMP3, MOCS3, TSEN54, GTPBP3, RPS15, EXOSC5, UTP14A, DEDD2, POP7, TDRD1, GEMIN4	325	230	13528
GOTERM_BP_FAT	GO:0050730~regulation of peptidyl-tyrosine phosphorylation	6	0.143609	0.0233245	OSM, PTPRC, NF2, CD80, PDGFD, SYK	325	68	13528
GOTERM_MF_FAT	GO:0019901~protein kinase binding	9	0.215414	0.0235333	PTPRC, DUSP2, CCDC88A, AKAP7, AKAP8, CDH2, TNNI3, MAP3K13, DLG1	308	147	12983
GOTERM_BP_FAT	GO:0001932~regulation of protein amino acid phosphorylation	10	0.239349	0.0235553	OSM, PTPRC, CCDC88A, NF2, CD80, ZEB2, PDGFD, TLR6, FGF2, SYK	325	173	13528
GOTERM_BP_FAT	GO:0006954~inflammatory response	15	0.359023	0.0248242	F12, CCL2, AIF1, CRP, TLR1, NLRP3, TLR6, TNFRSF4, CCL4, EPHA3, CCL20, TFRC, CXCR4, NFATC3, PTAFR	325	325	13528
GOTERM_BP_FAT	GO:0051101~regulation of DNA binding	8	0.191479	0.0263277	SP100, ACD, NLRC3, CREBZF, NLRP3, MAP3K13, TNFRSF4, SMARCA4	325	121	13528
GOTERM_MF_FAT	GO:0004385~guanylate kinase activity	3	0.0718047	0.0266245	MAGI3, TJP2, DLG1	308	11	12983
GOTERM_BP_FAT	GO:0035282~segmentation	5	0.119674	0.0275149	ACD, EGR2, SFRP1, SFRP2, ZEB2	325	48	13528
GOTERM_BP_FAT	GO:0016072~rRNA metabolic process	7	0.167544	0.0276906	RPL35A, IMP3, RPS15, EXOSC5, UTP14A, DEDD2, GEMIN4	325	96	13528
GOTERM_BP_FAT	GO:0031589~cell-substrate adhesion	7	0.167544	0.0302374	PARVG, MIA, CTGF, ITGB8, CNTN2, COL5A3, ITGBL1	325	98	13528
KEGG_PATHWAY	hsa04514:Cell adhesion molecules (CAMs)	9	0.215414	0.0305423	PTPRC, PTPRM, CADM1, CD80, CLDN3, ITGB8, CD2, CNTN2, CDH2	143	132	5085
GOTERM_BP_FAT	GO:0044092~negative regulation of molecular function	15	0.359023	0.030579	PTPRC, FZR1, SP100, NF2, SNCA, TNNI3, NLRP3, TNFRSF4, GRM3, AES, RGS1, DUSP2, RGS4, PPP2R4, ANGPTL4	325	334	13528
GOTERM_BP_FAT	GO:0051098~regulation of binding	9	0.215414	0.030974	SP100, AES, ACD, NLRC3, CREBZF, NLRP3, MAP3K13, TNFRSF4, SMARCA4	325	153	13528
GOTERM_MF_FAT	GO:0008092~cytoskeletal protein binding	20	0.478698	0.0311733	PARVG, INF2, PHACTR1, CCDC88A, NF2, AIF1, PTPN4, SNCA, MYO1G, SYNPO2, TNNI3, DAAM1, TNS1, MAP1S, CXCR4, GSN, MYO16, WDR1, MYLK, DLG1	308	504	12983
GOTERM_BP_FAT	GO:0015758~glucose transport	4	0.0957396	0.0314056	SLC2A3, SLC45A1, SLC37A4, SLC2A1	325	29	13528
GOTERM_BP_FAT	GO:0008283~cell proliferation	18	0.430828	0.0337317	BCAT1, MIA, PTPRC, CDK5R1, ERBB4, NF2, RAF1, ZEB2, TNFRSF4, OSM, CXCR4, MDM4, FABP7, EMP2, EMP1, THPO, SYK, DLG1	325	436	13528
GOTERM_BP_FAT	GO:0021549~cerebellum development	4	0.0957396	0.0342936	ATP2B2, MYO16, CACNA1A, FOXP2	325	30	13528
GOTERM_BP_FAT	GO:0008645~hexose transport	4	0.0957396	0.0342936	SLC2A3, SLC45A1, SLC37A4, SLC2A1	325	30	13528
GOTERM_BP_FAT	GO:0051338~regulation of transferase activity	16	0.382958	0.0348681	PTPRC, CDK5R1, CCDC88A, NF2, PKHD1, ZEB2, TLR6, TNFRSF4, ACD, DUSP2, CXCR4, RGS4, LRP8, FGF2, MAP3K13, SYK	325	372	13528
GOTERM_MF_FAT	GO:0008201~heparin binding	7	0.167544	0.0353245	PTPRC, CCL2, CTGF, FBLN7, COL5A3, FGF2, PLA2G5	308	103	12983
GOTERM_CC_FAT	GO:0048471~perinuclear region of cytoplasm	13	0.311154	0.0362163	CDK5R1, PTPRM, NF2, AP1G1, MRVI1, NCS1, TFRC, MAP1S, GSN, MYO16, PLA2G5, SEPT9, UNC45A	297	288	12782
GOTERM_BP_FAT	GO:0051090~regulation of transcription factor activity	7	0.167544	0.0372613	SP100, NLRC3, CREBZF, NLRP3, MAP3K13, TNFRSF4, SMARCA4	325	103	13528
GOTERM_BP_FAT	GO:0015749~monosaccharide transport	4	0.0957396	0.0373142	SLC2A3, SLC45A1, SLC37A4, SLC2A1	325	31	13528
GOTERM_BP_FAT	GO:0046640~regulation of alpha-beta T cell proliferation	3	0.0718047	0.0374752	PTPRC, CD80, SYK	325	13	13528
GOTERM_BP_FAT	GO:0010001~glial cell differentiation	5	0.119674	0.037772	EGR2, GSN, FGF2, EIF2B1, SMARCA4	325	53	13528
GOTERM_BP_FAT	GO:0045859~regulation of protein kinase activity	15	0.359023	0.0386071	PTPRC, CDK5R1, CCDC88A, NF2, PKHD1, ZEB2, TLR6, TNFRSF4, DUSP2, CXCR4, RGS4, LRP8, MAP3K13, FGF2, SYK	325	345	13528
GOTERM_BP_FAT	GO:0010324~membrane invagination	11	0.263284	0.0393258	MSR1, TFRC, AP1G1, JMJD6, SORL1, SYNJ1, SNCA, CRP, LRP8, SCARA5, CLEC4M	325	220	13528
GOTERM_BP_FAT	GO:0006897~endocytosis	11	0.263284	0.0393258	MSR1, TFRC, AP1G1, JMJD6, SORL1, SYNJ1, SNCA, CRP, LRP8, SCARA5, CLEC4M	325	220	13528
GOTERM_BP_FAT	GO:0006952~defense response	23	0.550503	0.0394811	F12, PTPRC, SP100, CCL2, AIF1, TLR1, CRP, SNCA, TLR6, NLRP3, TNFRSF4, CCL4, EPHA3, CD48, TMEM173, TFRC, CCL20, CXCR4, MNDA, HCP5, TPSAB1, NFATC3, PTAFR	325	615	13528
GOTERM_BP_FAT	GO:0016055~Wnt receptor signaling pathway	8	0.191479	0.0408839	CSNK2A2, DVL3, AES, SFRP1, PIAS4, SFRP2, TLE4, LRRFIP2	325	133	13528
GOTERM_BP_FAT	GO:0034097~response to cytokine stimulus	6	0.143609	0.040901	CCNE1, SP100, AES, SNCA, PLA2G5, EPHA3	325	79	13528
GOTERM_BP_FAT	GO:0016044~membrane organization	16	0.382958	0.0413176	CCDC88A, MSR1, SAMM50, AP1G1, SYNJ1, CRP, SNCA, SORL1, CLEC4M, PLSCR4, TFRC, JMJD6, CD2, LRP8, SAR1B, SCARA5	325	381	13528
GOTERM_MF_FAT	GO:0019206~nucleoside kinase activity	3	0.0718047	0.042053	AK1, UCKL1, TK1	308	14	12983
GOTERM_BP_FAT	GO:0001666~response to hypoxia	8	0.191479	0.0422928	HMOX2, CCL2, TFRC, CXCR4, CLDN3, PLOD2, EGLN3, ANGPTL4	325	134	13528
GOTERM_BP_FAT	GO:0019220~regulation of phosphate metabolic process	19	0.454763	0.0442011	PTPRC, CDK5R1, CCDC88A, NF2, PKHD1, ZEB2, TLR6, TNFRSF4, OSM, DUSP2, CD80, CXCR4, RGS4, PPP2R4, LRP8, PDGFD, FGF2, MAP3K13, SYK	325	485	13528
GOTERM_BP_FAT	GO:0051174~regulation of phosphorus metabolic process	19	0.454763	0.0442011	PTPRC, CDK5R1, CCDC88A, NF2, PKHD1, ZEB2, TLR6, TNFRSF4, OSM, DUSP2, CD80, CXCR4, RGS4, PPP2R4, LRP8, PDGFD, FGF2, MAP3K13, SYK	325	485	13528
GOTERM_CC_FAT	GO:0005913~cell-cell adherens junction	4	0.0957396	0.0466616	PTPRM, KEAP1, CDH2, CTNNA3	297	35	12782
GOTERM_MF_FAT	GO:0004998~transferrin receptor activity	2	0.0478698	0.0467352	TFRC, TFR2	308	2	12983
GOTERM_CC_FAT	GO:0016323~basolateral plasma membrane	10	0.239349	0.0470215	PARVG, PTPRC, TNS1, CADM1, ERBB4, LIMK1, SLC2A1, KEAP1, APBB1IP, DLG1	297	203	12782
GOTERM_BP_FAT	GO:0017157~regulation of exocytosis	4	0.0957396	0.0471598	NCS1, FGF2, CACNA1A, SYK	325	34	13528
GOTERM_BP_FAT	GO:0055064~chloride ion homeostasis	2	0.0478698	0.0473288	CACNA1A, CKB	325	2	13528
GOTERM_BP_FAT	GO:0030644~cellular chloride ion homeostasis	2	0.0478698	0.0473288	CACNA1A, CKB	325	2	13528
GOTERM_BP_FAT	GO:0030320~cellular monovalent inorganic anion homeostasis	2	0.0478698	0.0473288	CACNA1A, CKB	325	2	13528
GOTERM_BP_FAT	GO:0055083~monovalent inorganic anion homeostasis	2	0.0478698	0.0473288	CACNA1A, CKB	325	2	13528

## Sheet: Module 1 go-KEGG
Category	Term	Count	%	PValue	Genes	List Total	Pop Hits	Pop Total
GOTERM_BP_FAT	GO:0007186~G-protein coupled receptor protein signaling pathway	8	7.76699	8.27545e-07	P2RY13, GRM3, RGS1, CCL2, CCL20, CXCR4, CXCR6, RGS7	10	1123	13528
GOTERM_BP_FAT	GO:0019058~viral infectious cycle	4	3.8835	2.47966e-06	CCL2, CXCR4, CXCR6, CCL4	10	43	13528
GOTERM_BP_FAT	GO:0022415~viral reproductive process	4	3.8835	7.55113e-06	CCL2, CXCR4, CXCR6, CCL4	10	62	13528
GOTERM_BP_FAT	GO:0016032~viral reproduction	4	3.8835	1.13773e-05	CCL2, CXCR4, CXCR6, CCL4	10	71	13528
KEGG_PATHWAY	hsa04062:Chemokine signaling pathway	5	4.85437	2.50844e-05	CCL2, CCL20, CXCR4, CXCR6, CCL4	7	187	5085
GOTERM_BP_FAT	GO:0007166~cell surface receptor linked signal transduction	8	7.76699	2.52869e-05	P2RY13, GRM3, RGS1, CCL2, CCL20, CXCR4, CXCR6, RGS7	10	1856	13528
GOTERM_BP_FAT	GO:0019079~viral genome replication	3	2.91262	4.69873e-05	CCL2, CXCR6, CCL4	10	16	13528
KEGG_PATHWAY	hsa04060:Cytokine-cytokine receptor interaction	5	4.85437	9.52059e-05	CCL2, CCL20, CXCR4, CXCR6, CCL4	7	262	5085
GOTERM_BP_FAT	GO:0042330~taxis	4	3.8835	0.000129448	CCL2, CCL20, CXCR4, CCL4	10	160	13528
GOTERM_BP_FAT	GO:0006935~chemotaxis	4	3.8835	0.000129448	CCL2, CCL20, CXCR4, CCL4	10	160	13528
GOTERM_MF_FAT	GO:0008009~chemokine activity	3	2.91262	0.00033925	CCL2, CCL20, CCL4	9	46	12983
GOTERM_MF_FAT	GO:0042379~chemokine receptor binding	3	2.91262	0.00038511	CCL2, CCL20, CCL4	9	49	12983
GOTERM_BP_FAT	GO:0007626~locomotory behavior	4	3.8835	0.000630662	CCL2, CCL20, CXCR4, CCL4	10	274	13528
GOTERM_BP_FAT	GO:0006955~immune response	5	4.85437	0.000688022	RGS1, CCL2, CCL20, CXCR4, CCL4	10	690	13528
GOTERM_BP_FAT	GO:0006954~inflammatory response	4	3.8835	0.00103632	CCL2, CCL20, CXCR4, CCL4	10	325	13528
GOTERM_BP_FAT	GO:0007610~behavior	4	3.8835	0.002975	CCL2, CCL20, CXCR4, CCL4	10	469	13528
GOTERM_BP_FAT	GO:0009611~response to wounding	4	3.8835	0.00420863	CCL2, CCL20, CXCR4, CCL4	10	530	13528
GOTERM_MF_FAT	GO:0016494~C-X-C chemokine receptor activity	2	1.94175	0.00492023	CXCR4, CXCR6	9	8	12983
GOTERM_MF_FAT	GO:0019958~C-X-C chemokine binding	2	1.94175	0.00553377	CXCR4, CXCR6	9	9	12983
GOTERM_MF_FAT	GO:0005125~cytokine activity	3	2.91262	0.00592105	CCL2, CCL20, CCL4	9	195	12983
GOTERM_BP_FAT	GO:0007242~intracellular signaling cascade	5	4.85437	0.00636178	RGS1, CCL2, CXCR4, RGS4, RGS7	10	1256	13528
GOTERM_BP_FAT	GO:0006952~defense response	4	3.8835	0.00639351	CCL2, CCL20, CXCR4, CCL4	10	615	13528
GOTERM_BP_FAT	GO:0009968~negative regulation of signal transduction	3	2.91262	0.00886789	RGS1, RGS4, RGS7	10	221	13528
GOTERM_MF_FAT	GO:0019957~C-C chemokine binding	2	1.94175	0.00981926	CXCR4, CXCR6	9	16	12983
GOTERM_MF_FAT	GO:0016493~C-C chemokine receptor activity	2	1.94175	0.00981926	CXCR4, CXCR6	9	16	12983
GOTERM_BP_FAT	GO:0010648~negative regulation of cell communication	3	2.91262	0.0110687	RGS1, RGS4, RGS7	10	248	13528
GOTERM_MF_FAT	GO:0015026~coreceptor activity	2	1.94175	0.0122609	CXCR4, CXCR6	9	20	12983
GOTERM_BP_FAT	GO:0043086~negative regulation of catalytic activity	3	2.91262	0.0136766	GRM3, RGS1, RGS4	10	277	13528
GOTERM_MF_FAT	GO:0004950~chemokine receptor activity	2	1.94175	0.0153054	CXCR4, CXCR6	9	25	12983
GOTERM_MF_FAT	GO:0019956~chemokine binding	2	1.94175	0.016521	CXCR4, CXCR6	9	27	12983
GOTERM_BP_FAT	GO:0044092~negative regulation of molecular function	3	2.91262	0.0195078	GRM3, RGS1, RGS4	10	334	13528
GOTERM_BP_FAT	GO:0007243~protein kinase cascade	3	2.91262	0.02365	CCL2, CXCR4, RGS4	10	370	13528
GOTERM_BP_FAT	GO:0008277~regulation of G-protein coupled receptor protein signaling pathway	2	1.94175	0.0334322	RGS4, RGS7	10	51	13528
GOTERM_BP_FAT	GO:0031280~negative regulation of cyclase activity	2	1.94175	0.0360118	GRM3, RGS1	10	55	13528
GOTERM_BP_FAT	GO:0007194~negative regulation of adenylate cyclase activity	2	1.94175	0.0360118	GRM3, RGS1	10	55	13528
GOTERM_BP_FAT	GO:0051350~negative regulation of lyase activity	2	1.94175	0.0360118	GRM3, RGS1	10	55	13528
GOTERM_BP_FAT	GO:0006928~cell motion	3	2.91262	0.0376071	CCL2, CXCR4, CCL4	10	475	13528

## Sheet: Module 2 go-KEGG
Category	Term	Count	%	PValue	Genes	List Total	Pop Hits	Pop Total	Fold Enrichment
GOTERM_CC_FAT	GO:0005840~ribosome	5	2.23214	1.13742e-06	RPL35A, IMP3, MRPL4, RPLP1, RPS15	7	215	12782	42.4651
GOTERM_CC_FAT	GO:0030529~ribonucleoprotein complex	5	2.23214	3.66297e-05	RPL35A, IMP3, MRPL4, RPLP1, RPS15	7	515	12782	17.7282
GOTERM_MF_FAT	GO:0003735~structural constituent of ribosome	4	1.78571	0.000113637	RPL35A, MRPL4, RPLP1, RPS15	9	168	12983	34.3466
KEGG_PATHWAY	hsa00230:Purine metabolism	4	1.78571	0.000499804	NUDT2, POLR1E, AK1, NME6	7	153	5085	18.9916
GOTERM_BP_FAT	GO:0006412~translation	4	1.78571	0.00074192	RPL35A, MRPL4, RPLP1, RPS15	9	331	13528	18.1645
GOTERM_BP_FAT	GO:0006364~rRNA processing	3	1.33929	0.00124733	RPL35A, IMP3, RPS15	9	92	13528	49.0145
GOTERM_BP_FAT	GO:0016072~rRNA metabolic process	3	1.33929	0.00135717	RPL35A, IMP3, RPS15	9	96	13528	46.9722
GOTERM_BP_FAT	GO:0006414~translational elongation	3	1.33929	0.00150078	RPL35A, RPLP1, RPS15	9	101	13528	44.6469
GOTERM_CC_FAT	GO:0043232~intracellular non-membrane-bounded organelle	6	2.67857	0.00171772	RPL35A, IMP3, MRPL4, POLR1E, RPLP1, RPS15	7	2596	12782	4.22034
GOTERM_CC_FAT	GO:0043228~non-membrane-bounded organelle	6	2.67857	0.00171772	RPL35A, IMP3, MRPL4, POLR1E, RPLP1, RPS15	7	2596	12782	4.22034
GOTERM_BP_FAT	GO:0042254~ribosome biogenesis	3	1.33929	0.0021799	RPL35A, IMP3, RPS15	9	122	13528	36.9617
KEGG_PATHWAY	hsa03010:Ribosome	3	1.33929	0.00415121	RPL35A, RPLP1, RPS15	7	87	5085	25.0493
GOTERM_BP_FAT	GO:0022613~ribonucleoprotein complex biogenesis	3	1.33929	0.00467678	RPL35A, IMP3, RPS15	9	180	13528	25.0519
KEGG_PATHWAY	hsa00240:Pyrimidine metabolism	3	1.33929	0.00493369	NUDT2, POLR1E, NME6	7	95	5085	22.9398
GOTERM_BP_FAT	GO:0034470~ncRNA processing	3	1.33929	0.00503819	RPL35A, IMP3, RPS15	9	187	13528	24.1141
GOTERM_MF_FAT	GO:0005198~structural molecule activity	4	1.78571	0.00539672	RPL35A, MRPL4, RPLP1, RPS15	9	634	12983	9.1013
GOTERM_BP_FAT	GO:0034660~ncRNA metabolic process	3	1.33929	0.0075325	RPL35A, IMP3, RPS15	9	230	13528	19.6058
GOTERM_CC_FAT	GO:0005829~cytosol	4	1.78571	0.0176558	RPL35A, AK1, RPLP1, RPS15	7	1330	12782	5.49173
GOTERM_MF_FAT	GO:0016776~phosphotransferase activity, phosphate group as acceptor	2	0.892857	0.0201597	AK1, NME6	9	33	12983	87.4276
GOTERM_MF_FAT	GO:0019205~nucleobase, nucleoside, nucleotide kinase activity	2	0.892857	0.026198	AK1, NME6	9	43	12983	67.0956
GOTERM_CC_FAT	GO:0022626~cytosolic ribosome	2	0.892857	0.0374321	RPLP1, RPS15	7	81	12782	45.0864
GOTERM_BP_FAT	GO:0006396~RNA processing	3	1.33929	0.0388656	RPL35A, IMP3, RPS15	9	547	13528	8.24375
